# Supplementary material for: Genetic variants in CYP2B6 and CYP2A6 explain interindividual variation in efavirenz plasma concentrations of HIV-infected children with diverse ethnic origin
Source: PLoS One. 2017 Sep 8;12(9):e0181316. doi: 10.1371/journal.pone.0181316 (PMC5590735; doi:10.1371/journal.pone.0181316)
Supplement: S1 Dataset — (XLSX) [file pone.0181316.s001.xlsx]

## Sheet: Blad1
Patient	Ethnicity	Gender	Age (calculated days 360)	Days from treatment initiation	P-EFV conc. (μmol/L)	Dose (mg daily)	Weight (kg)	Dose/Weight (mg/kg/day)	Conc/dose/weight (μmol/L/(mg/kg/day))	CYP2B6*6	CYP2B6*18.*16	CYP2B6*11	CYP2B6	CYP3A5*3	CYP3A4*22	ABCB1_1	ABCB1_2	CYP2A6*9 (*13.*15)	CYP3A5*6	CYP3A5*7
EFV-Sv-01	African	female	2653	62	6.4	300	25.2	11.9047619047619	0.5376	G/T	T/T	A/A	C/T	C/C	G/G	G/G	T/T	A/A	C/C	(-/-)
EFV-Sv-01	African	female	2986	395	4.5	400	32.8	12.1951219512195	0.369	G/T	T/T	A/A	C/T	C/C	G/G	G/G	T/T	A/A	C/C	(-/-)
EFV-Sv-01	African	female	3147	556	7.8	600	37.6	15.9574468085106	0.4888	G/T	T/T	A/A	C/T	C/C	G/G	G/G	T/T	A/A	C/C	(-/-)
EFV-Sv-01	African	female	3370	779	11.7	600	39.5	15.1898734177215	0.77025	G/T	T/T	A/A	C/T	C/C	G/G	G/G	T/T	A/A	C/C	(-/-)
EFV-Sv-01	African	female	3982	1391	9.2	600	51.1	11.7416829745597	0.783533333333333	G/T	T/T	A/A	C/T	C/C	G/G	G/G	T/T	A/A	C/C	(-/-)
EFV-Sv-01	African	female	4260	1669	8.5	600	54.3	11.0497237569061	0.76925	G/T	T/T	A/A	C/T	C/C	G/G	G/G	T/T	A/A	C/C	(-/-)
EFV-Sv-01	African	female	4351	1760	8.5	600	57.6	10.4166666666667	0.816	G/T	T/T	A/A	C/T	C/C	G/G	G/G	T/T	A/A	C/C	(-/-)
EFV-Sv-01	African	female	4444	1853	8	600	57.7	10.3986135181976	0.769333333333333	G/T	T/T	A/A	C/T	C/C	G/G	G/G	T/T	A/A	C/C	(-/-)
EFV-Sv-03	African	female	2918	19	10.7	300	23.5	12.7659574468085	0.838166666666667	G/G	T/T	A/A	C/T	C/C	G/G	G/G	T/T	A/A	C/C	(-/-)
EFV-Sv-03	African	female	3202	303	5.6	300	24.6	12.1951219512195	0.4592	G/G	T/T	A/A	C/T	C/C	G/G	G/G	T/T	A/A	C/C	(-/-)
EFV-Sv-03	African	female	3381	482	8.3	300	26.9	11.1524163568773	0.744233333333333	G/G	T/T	A/A	C/T	C/C	G/G	G/G	T/T	A/A	C/C	(-/-)
EFV-Sv-03	African	female	3433	534	8.5	400	26.5	15.0943396226415	0.563125	G/G	T/T	A/A	C/T	C/C	G/G	G/G	T/T	A/A	C/C	(-/-)
EFV-Sv-03	African	female	3608	709	7.2	400	32	12.5	0.576	G/G	T/T	A/A	C/T	C/C	G/G	G/G	T/T	A/A	C/C	(-/-)
EFV-Sv-03	African	female	3877	978	6	400	37.3	10.7238605898123	0.5595	G/G	T/T	A/A	C/T	C/C	G/G	G/G	T/T	A/A	C/C	(-/-)
EFV-Sv-03	African	female	4265	1366	9.4	600	49.3	12.1703853955375	0.772366666666667	G/G	T/T	A/A	C/T	C/C	G/G	G/G	T/T	A/A	C/C	(-/-)
EFV-Sv-03	African	female	4898	1999	10.2	600	57.2	10.4895104895105	0.9724	G/G	T/T	A/A	C/T	C/C	G/G	G/G	T/T	A/A	C/C	(-/-)
EFV-Sv-03	African	female	5154	2255	9.3	600	57.4	10.4529616724739	0.8897	G/G	T/T	A/A	C/T	C/C	G/G	G/G	T/T	A/A	C/C	(-/-)
EFV-Sv-04	African	male	4211	16	6.4	400	29.85	13.4003350083752	0.4776	G/T	T/T	A/A	C/C	C/C	G/G	A/G	T/T	A/A	C/C	(-/-)
EFV-Sv-04	African	male	4251	55	7.3	400	30.4	13.1578947368421	0.5548	G/T	T/T	A/A	C/C	C/C	G/G	A/G	T/T	A/A	C/C	(-/-)
EFV-Sv-04	African	male	4418	221	11.8	600	31.5	19.047619047619	0.6195	G/T	T/T	A/A	C/C	C/C	G/G	A/G	T/T	A/A	C/C	(-/-)
EFV-Sv-04	African	male	4519	321	10.8	600	34.7	17.2910662824207	0.6246	G/T	T/T	A/A	C/C	C/C	G/G	A/G	T/T	A/A	C/C	(-/-)
EFV-Sv-04	African	male	5358	1159	3.1	600	42	14.2857142857143	0.217	G/T	T/T	A/A	C/C	C/C	G/G	A/G	T/T	A/A	C/C	(-/-)
EFV-Sv-04	African	male	5384	1189	10.1	600	45.6	13.1578947368421	0.7676	G/T	T/T	A/A	C/C	C/C	G/G	A/G	T/T	A/A	C/C	(-/-)
EFV-Sv-05	Asian	female	3791	35	3	400	32.6	12.2699386503067	0.2445	G/G	T/T	A/A	C/T	T/C	G/G	A/G	C/T	A/A	C/C	(-/-)
EFV-Sv-05	Asian	female	3842	86	7.1	600	34.4	17.4418604651163	0.407066666666667	G/G	T/T	A/A	C/T	T/C	G/G	A/G	C/T	A/A	C/C	(-/-)
EFV-Sv-05	Asian	female	3962	206	5.7	600	35.7	16.8067226890756	0.33915	G/G	T/T	A/A	C/T	T/C	G/G	A/G	C/T	A/A	C/C	(-/-)
EFV-Sv-05	Asian	female	4709	953	5.5	600	49.2	12.1951219512195	0.451	G/G	T/T	A/A	C/T	T/C	G/G	A/G	C/T	A/A	C/C	(-/-)
EFV-Sv-05	Asian	female	5163	1407	5.4	600	49.1	12.2199592668024	0.4419	G/G	T/T	A/A	C/T	T/C	G/G	A/G	C/T	A/A	C/C	(-/-)
EFV-Sv-05	Asian	female	5301	1545	6.8	600	50	12	0.566666666666667	G/G	T/T	A/A	C/T	T/C	G/G	A/G	C/T	A/A	C/C	(-/-)
EFV-Sv-06	Asian	male	1671	1264	2.7	200	15.8	12.6582278481013	0.2133	G/G	T/T	A/A	C/T	T/C	G/G	A/G	T/T	C/C	C/C	(-/-)
EFV-Sv-06	Asian	male	1808	1401	2.9	250	15.4	16.2337662337662	0.17864	G/G	T/T	A/A	C/T	T/C	G/G	A/G	T/T	C/C	C/C	(-/-)
EFV-Sv-06	Asian	male	1928	1521	2.7	250	15.9	15.7232704402516	0.17172	G/G	T/T	A/A	C/T	T/C	G/G	A/G	T/T	C/C	C/C	(-/-)
EFV-Sv-06	Asian	male	2058	1651	3.2	300	17.3	17.3410404624277	0.184533333333333	G/G	T/T	A/A	C/T	T/C	G/G	A/G	T/T	C/C	C/C	(-/-)
EFV-Sv-07	African	male	2221	40	8	300	23.9	12.5523012552301	0.637333333333333	G/T	T/T	A/A	C/C	T/T	G/G	G/G	T/T	A/A	C/T	(-/-)
EFV-Sv-07	African	male	2297	116	9	300	23.9	12.5523012552301	0.717	G/T	T/T	A/A	C/C	T/T	G/G	G/G	T/T	A/A	C/T	(-/-)
EFV-Sv-07	African	male	3224	1043	7.2	400	29.6	13.5135135135135	0.5328	G/T	T/T	A/A	C/C	T/T	G/G	G/G	T/T	A/A	C/T	(-/-)
EFV-Sv-08	African	male	2529	539	6.5	300	20.5	14.6341463414634	0.444166666666667	G/T	T/T	A/A	C/T	T/C	G/G	G/G	T/T	A/A	C/T	(-/-)
EFV-Sv-08	African	male	2715	725	7	300	20.8	14.4230769230769	0.485333333333333	G/T	T/T	A/A	C/T	T/C	G/G	G/G	T/T	A/A	C/T	(-/-)
EFV-Sv-08	African	male	2976	986	6.5	400	24	16.6666666666667	0.39	G/T	T/T	A/A	C/T	T/C	G/G	G/G	T/T	A/A	C/T	(-/-)
EFV-Sv-08	African	male	3376	1386	5.7	400	30	13.3333333333333	0.4275	G/T	T/T	A/A	C/T	T/C	G/G	G/G	T/T	A/A	C/T	(-/-)
EFV-Sv-08	African	male	3605	1615	6	600	31.1	19.2926045016077	0.311	G/T	T/T	A/A	C/T	T/C	G/G	G/G	T/T	A/A	C/T	(-/-)
EFV-Sv-08	African	male	3692	1702	10.6	600	31.3	19.1693290734824	0.552966666666667	G/T	T/T	A/A	C/T	T/C	G/G	G/G	T/T	A/A	C/T	(-/-)
EFV-Sv-08	African	male	4026	2036	8.5	600	34	17.6470588235294	0.481666666666667	G/T	T/T	A/A	C/T	T/C	G/G	G/G	T/T	A/A	C/T	(-/-)
EFV-Sv-08	African	male	4417	2427	4.2	600	39.5	15.1898734177215	0.2765	G/T	T/T	A/A	C/T	T/C	G/G	G/G	T/T	A/A	C/T	(-/-)
EFV-Sv-09	Latin American	female	2503	14	12.4	300	21	14.2857142857143	0.868	G/G	C/T	A/A	C/C	T/C	G/G	A/A	T/T	A/C	C/C	(-/-)
EFV-Sv-09	Latin American	female	3289	800	17.7	400	26.8	14.9253731343284	1.1859	G/G	C/T	A/A	C/C	T/C	G/G	A/A	T/T	A/C	C/C	(-/-)
EFV-Sv-09	Latin American	female	3413	924	17.7	400	26	15.3846153846154	1.1505	G/G	C/T	A/A	C/C	T/C	G/G	A/A	T/T	A/C	C/C	(-/-)
EFV-Sv-09	Latin American	female	3579	1090	14.8	400	29.5	13.5593220338983	1.0915	G/G	C/T	A/A	C/C	T/C	G/G	A/A	T/T	A/C	C/C	(-/-)
EFV-Sv-09	Latin American	female	3811	1322	15.3	400	31.5	12.6984126984127	1.204875	G/G	C/T	A/A	C/C	T/C	G/G	A/A	T/T	A/C	C/C	(-/-)
EFV-Sv-09	Latin American	female	4080	1591	13	400	39.4	10.1522842639594	1.2805	G/G	C/T	A/A	C/C	T/C	G/G	A/A	T/T	A/C	C/C	(-/-)
EFV-Sv-09	Latin American	female	4523	2034	11.3	400	50.8	7.8740157480315	1.4351	G/G	C/T	A/A	C/C	T/C	G/G	A/A	T/T	A/C	C/C	(-/-)
EFV-Sv-09	Latin American	female	5014	2525	9.5	400	59.8	6.68896321070234	1.42025	G/G	C/T	A/A	C/C	T/C	G/G	A/A	T/T	A/C	C/C	(-/-)
EFV-Sv-10	African	female	5264	28	6.4	600	45	13.3333333333333	0.48	G/G	T/T	A/A	C/C	T/C	G/G	G/G	T/T	A/A	C/C	(-/-)
EFV-Sv-10	African	female	6373	1137	6.5	600	52.5	11.4285714285714	0.56875	G/G	T/T	A/A	C/C	T/C	G/G	G/G	T/T	A/A	C/C	(-/-)
EFV-Sv-12	African	female	4638	26	2.7	400	32.5	12.3076923076923	0.219375	G/T	T/T	A/A	C/C	C/C	G/G	G/G	T/T	A/A	C/C	(-/-)
EFV-Sv-12	African	female	4690	78	8.7	600	35.1	17.0940170940171	0.50895	G/T	T/T	A/A	C/C	C/C	G/G	G/G	T/T	A/A	C/C	(-/-)
EFV-Sv-12	African	female	4865	253	10	600	39.6	15.1515151515152	0.66	G/T	T/T	A/A	C/C	C/C	G/G	G/G	T/T	A/A	C/C	(-/-)
EFV-Sv-12	African	female	5215	603	9.4	600	41.5	14.4578313253012	0.650166666666667	G/T	T/T	A/A	C/C	C/C	G/G	G/G	T/T	A/A	C/C	(-/-)
EFV-Sv-12	African	female	6061	1449	10.4	600	45.7	13.1291028446389	0.792133333333333	G/T	T/T	A/A	C/C	C/C	G/G	G/G	T/T	A/A	C/C	(-/-)
EFV-Sv-13	African	male	1151	71	12.5	200	16.4	12.1951219512195	1.025	T/T	T/T	A/A	C/C	T/C	G/G	G/G	C/T	A/A	C/C	(-/-)
EFV-Sv-13	African	male	1220	140	13.3	200	17.3	11.5606936416185	1.15045	T/T	T/T	A/A	C/C	T/C	G/G	G/G	C/T	A/A	C/C	(-/-)
EFV-Sv-13	African	male	1929	849	25.2	300	23.3	12.8755364806867	1.9572	T/T	T/T	A/A	C/C	T/C	G/G	G/G	C/T	A/A	C/C	(-/-)
EFV-Sv-13	African	male	1950	870	11.4	200	25	8	1.425	T/T	T/T	A/A	C/C	T/C	G/G	G/G	C/T	A/A	C/C	(-/-)
EFV-Sv-13	African	male	1976	896	10.8	200	25.5	7.84313725490196	1.377	T/T	T/T	A/A	C/C	T/C	G/G	G/G	C/T	A/A	C/C	(-/-)
EFV-Sv-13	African	male	2122	1042	11	200	26.4	7.57575757575758	1.452	T/T	T/T	A/A	C/C	T/C	G/G	G/G	C/T	A/A	C/C	(-/-)
EFV-Sv-13	African	male	2214	1134	9.7	200	27.1	7.38007380073801	1.31435	T/T	T/T	A/A	C/C	T/C	G/G	G/G	C/T	A/A	C/C	(-/-)
EFV-Sv-13	African	male	2328	1248	9	200	29.1	6.87285223367698	1.3095	T/T	T/T	A/A	C/C	T/C	G/G	G/G	C/T	A/A	C/C	(-/-)
EFV-Sv-14	African	male	4867	35	8.6	600	61	9.83606557377049	0.874333333333333	G/G	C/T	A/A	C/T	C/C	G/G	G/G	C/C	A/A	C/C	(-/-)
EFV-Sv-14	African	male	4958	126	6.9	600	58.4	10.2739726027397	0.6716	G/G	C/T	A/A	C/T	C/C	G/G	G/G	C/C	A/A	C/C	(-/-)
EFV-Sv-14	African	male	5061	229	9.5	600	60.2	9.96677740863787	0.953166666666667	G/G	C/T	A/A	C/T	C/C	G/G	G/G	C/C	A/A	C/C	(-/-)
EFV-Sv-15	African	male	4073	32	61	400	31.8	12.5786163522013	4.8495	G/G	T/T	G/G	C/C	C/C	G/G	A/G	C/T	A/A	C/C	(-/-)
EFV-Sv-15	African	male	4103	62	21.2	200	31.8	6.28930817610063	3.3708	G/G	T/T	G/G	C/C	C/C	G/G	A/G	C/T	A/A	C/C	(-/-)
EFV-Sv-15	African	male	4220	179	20.2	200	33	6.06060606060606	3.333	G/G	T/T	G/G	C/C	C/C	G/G	A/G	C/T	A/A	C/C	(-/-)
EFV-Sv-15	African	male	4303	262	21.7	200	32.5	6.15384615384615	3.52625	G/G	T/T	G/G	C/C	C/C	G/G	A/G	C/T	A/A	C/C	(-/-)
EFV-Sv-15	African	male	4571	530	16.3	200	34.1	5.86510263929619	2.77915	G/G	T/T	G/G	C/C	C/C	G/G	A/G	C/T	A/A	C/C	(-/-)
EFV-Sv-15	African	male	4615	574	21.3	200	33.8	5.91715976331361	3.5997	G/G	T/T	G/G	C/C	C/C	G/G	A/G	C/T	A/A	C/C	(-/-)
EFV-Sv-15	African	male	4917	876	18.5	200	36.7	5.44959128065395	3.39475	G/G	T/T	G/G	C/C	C/C	G/G	A/G	C/T	A/A	C/C	(-/-)
EFV-Sv-15	African	male	5517	1476	17.3	200	48.1	4.15800415800416	4.16065	G/G	T/T	G/G	C/C	C/C	G/G	A/G	C/T	A/A	C/C	(-/-)
EFV-Sv-15	African	male	5655	1614	18	200	49.7	4.02414486921529	4.473	G/G	T/T	G/G	C/C	C/C	G/G	A/G	C/T	A/A	C/C	(-/-)
EFV-Sv-16	African	female	2824	12	11.5	300	21.35	14.0515222482436	0.818416666666667	G/T	T/T	A/A	C/C	C/C	G/G	A/G	T/T	A/C	C/C	(-/-)
EFV-Sv-16	African	female	3302	490	15.9	300	24.1	12.448132780083	1.2773	G/T	T/T	A/A	C/C	C/C	G/G	A/G	T/T	A/C	C/C	(-/-)
EFV-Sv-16	African	female	3543	731	26	300	27.6	10.8695652173913	2.392	G/T	T/T	A/A	C/C	C/C	G/G	A/G	T/T	A/C	C/C	(-/-)
EFV-Sv-16	African	female	3640	828	21	300	28.4	10.5633802816901	1.988	G/T	T/T	A/A	C/C	C/C	G/G	A/G	T/T	A/C	C/C	(-/-)
EFV-Sv-16	African	female	3722	910	11.1	200	28.8	6.94444444444444	1.5984	G/T	T/T	A/A	C/C	C/C	G/G	A/G	T/T	A/C	C/C	(-/-)
EFV-Sv-16	African	female	4078	1266	7.9	200	31.9	6.26959247648903	1.26005	G/T	T/T	A/A	C/C	C/C	G/G	A/G	T/T	A/C	C/C	(-/-)
EFV-Sv-16	African	female	4431	1619	20.5	400	34.8	11.4942528735632	1.7835	G/T	T/T	A/A	C/C	C/C	G/G	A/G	T/T	A/C	C/C	(-/-)
EFV-Sv-16	African	female	4564	1752	19.5	400	36.1	11.0803324099723	1.759875	G/T	T/T	A/A	C/C	C/C	G/G	A/G	T/T	A/C	C/C	(-/-)
EFV-Sv-16	African	female	4978	2166	18.4	400	40.8	9.80392156862745	1.8768	G/T	T/T	A/A	C/C	C/C	G/G	A/G	T/T	A/C	C/C	(-/-)
EFV-Sv-16	African	female	5274	2462	17.6	400	42	9.52380952380952	1.848	G/T	T/T	A/A	C/C	C/C	G/G	A/G	T/T	A/A	C/C	(-/-)
EFV-Sv-18	African	female	5312	15	6.8	600	51.4	11.6731517509728	0.582533333333333	G/T	T/T	A/A	C/C	C/C	G/G	A/G	T/T	A/A	C/C	(-/-)
EFV-Sv-19	African	female	4749	17	30.5	600	51.6	11.6279069767442	2.623	T/T	T/T	A/A	C/C	T/C	G/G	G/G	T/T	A/A	C/C	(-/-)
EFV-Sv-19	African	female	4766	34	42.5	600	49.35	12.1580547112462	3.495625	T/T	T/T	A/A	C/C	T/C	G/G	G/G	T/T	A/A	C/C	(-/-)
EFV-Sv-19	African	female	4785	53	22.3	200	47.1	4.24628450106157	5.25165	T/T	T/T	A/A	C/C	T/C	G/G	G/G	T/T	A/A	C/C	(-/-)
EFV-Sv-19	African	female	4809	77	11.7	200	49	4.08163265306122	2.8665	T/T	T/T	A/A	C/C	T/C	G/G	G/G	T/T	A/A	C/C	(-/-)
EFV-Sv-19	African	female	5125	393	11.4	200	57.6	3.47222222222222	3.2832	T/T	T/T	A/A	C/C	T/C	G/G	G/G	T/T	A/A	C/C	(-/-)
EFV-Sv-19	African	female	5490	758	6.3	200	69	2.89855072463768	2.1735	T/T	T/T	A/A	C/C	T/C	G/G	G/G	T/T	A/A	C/C	(-/-)
EFV-Sv-19	African	female	5609	877	4	300	67.3	4.45765230312036	0.897333333333333	T/T	T/T	A/A	C/C	T/C	G/G	G/G	T/T	A/A	C/C	(-/-)
EFV-Sv-19	African	female	5773	1041	10.6	600	66.4	9.03614457831325	1.17306666666667	T/T	T/T	A/A	C/C	T/C	G/G	G/G	T/T	A/A	C/C	(-/-)
EFV-Sv-20	African	male	3160	14	13.7	200	13	15.3846153846154	0.8905	G/T	T/T	A/A	C/C	C/C	G/G	G/G	C/T	A/A	C/C	(-/-)
EFV-Sv-20	African	male	3600	454	6.3	200	22.6	8.84955752212389	0.7119	G/T	T/T	A/A	C/C	C/C	G/G	G/G	C/T	A/A	C/C	(-/-)
EFV-Sv-20	African	male	3745	599	5	200	24.6	8.13008130081301	0.615	G/T	T/T	A/A	C/C	C/C	G/G	G/G	C/T	A/A	C/C	(-/-)
EFV-Sv-20	African	male	3995	849	5.5	200	26.2	7.63358778625954	0.7205	G/T	T/T	A/A	C/C	C/C	G/G	G/G	C/T	A/A	C/C	(-/-)
EFV-Sv-20	African	male	4158	1012	12.9	400	26.6	15.0375939849624	0.85785	G/T	T/T	A/A	C/C	C/C	G/G	G/G	C/T	A/A	C/C	(-/-)
EFV-Sv-20	African	male	4794	1648	12.3	400	31.3	12.779552715655	0.962475	G/T	T/T	A/A	C/C	C/C	G/G	G/G	C/T	A/A	C/C	(-/-)
EFV-Sv-20	African	male	4968	1822	12.7	400	37.2	10.752688172043	1.1811	G/T	T/T	A/A	C/C	C/C	G/G	G/G	C/T	A/A	C/C	(-/-)
EFV-Sv-21	African	male	2666	83	41.6	400	26.7	14.9812734082397	2.7768	T/T	T/T	A/A	C/C	T/T	G/G	A/G	T/T	A/A	C/C	(-/-)
EFV-Sv-21	African	male	2906	323	43.2	400	28.1	14.2348754448399	3.0348	T/T	T/T	A/A	C/C	T/T	G/G	A/G	T/T	A/A	C/C	(-/-)
EFV-Sv-22	African	male	5330	17	8.5	600	53	11.3207547169811	0.750833333333333	G/G	T/T	A/A	C/C	C/C	G/G	A/A	C/T	A/A	C/C	(-/-)
EFV-Sv-23	Asian	female	2986	41	7.1	300	21.9	13.6986301369863	0.5183	G/G	T/T	A/A	C/C	C/C	G/G	A/G	T/T	A/C	C/C	(-/-)
EFV-Sv-23	Asian	female	3154	209	6.5	300	25.3	11.8577075098814	0.548166666666667	G/G	T/T	A/A	C/C	C/C	G/G	A/G	T/T	A/C	C/C	(-/-)
EFV-Sv-23	Asian	female	3464	519	5.5	300	28.7	10.4529616724739	0.526166666666667	G/G	T/T	A/A	C/C	C/C	G/G	A/G	T/T	A/C	C/C	(-/-)
EFV-Sv-23	Asian	female	3576	631	8.7	300	30.1	9.96677740863787	0.8729	G/G	T/T	A/A	C/C	C/C	G/G	A/G	T/T	A/C	C/C	(-/-)
EFV-Sv-23	Asian	female	3746	801	5	300	29.6	10.1351351351351	0.493333333333333	G/G	T/T	A/A	C/C	C/C	G/G	A/G	T/T	A/C	C/C	(-/-)
EFV-Sv-24	African	male	4698	40	21.6	600	40.4	14.8514851485149	1.4544	G/T	C/T	A/A	C/C	T/T	G/G	A/G	C/T	A/A	T/T	(-/-)
EFV-Sv-25	African	female	3332	92	5	400	42.9	9.32400932400932	0.53625	G/G	T/T	A/A	C/T	T/C	G/G	G/G	C/T	A/A	C/C	(-/-)
EFV-Sv-25	African	female	3516	276	4.2	400	42.9	9.32400932400932	0.45045	G/G	T/T	A/A	C/T	T/C	G/G	G/G	C/T	A/A	C/C	(-/-)
EFV-Sv-25	African	female	3689	449	5.7	400	42.9	9.32400932400932	0.611325	G/G	T/T	A/A	C/T	T/C	G/G	G/G	C/T	A/A	C/C	(-/-)
EFV-Sv-25	African	female	3771	531	4.8	400	42.9	9.32400932400932	0.5148	G/G	T/T	A/A	C/T	T/C	G/G	G/G	C/T	A/A	C/C	(-/-)
EFV-Sv-25	African	female	3881	641	5.6	400	42.9	9.32400932400932	0.6006	G/G	T/T	A/A	C/T	T/C	G/G	G/G	C/T	A/A	C/C	(-/-)
EFV-Sv-25	African	female	3936	696	6	400	42.9	9.32400932400932	0.6435	G/G	T/T	A/A	C/T	T/C	G/G	G/G	C/T	A/A	C/C	(-/-)
EFV-Sv-25	African	female	4082	842	7.5	400	42.9	9.32400932400932	0.804375	G/G	T/T	A/A	C/T	T/C	G/G	G/G	C/T	A/A	C/C	(-/-)
EFV-Sv-25	African	female	4213	973	5.3	400	42.9	9.32400932400932	0.568425	G/G	T/T	A/A	C/T	T/C	G/G	G/G	C/T	A/A	C/C	(-/-)
EFV-Sv-25	African	female	4591	1351	4.4	400	42.9	9.32400932400932	0.4719	G/G	T/T	A/A	C/T	T/C	G/G	G/G	C/T	A/A	C/C	(-/-)
EFV-Sv-25	African	female	5047	1807	7	400	45.9	8.71459694989107	0.80325	G/G	T/T	A/A	C/T	T/C	G/G	G/G	C/T	A/A	C/C	(-/-)
EFV-Sv-25	African	female	5130	1890	5.2	400	48	8.33333333333333	0.624	G/G	T/T	A/A	C/T	T/C	G/G	G/G	C/T	A/A	C/C	(-/-)
EFV-Sv-26	African	female	4299	39	12.1	600	40	15	0.806666666666667	G/T	T/T	A/A	C/C	T/C	G/G	G/G	T/T	A/C	C/C	(-/-)
EFV-Sv-26	African	female	4536	276	17.4	600	43	13.953488372093	1.247	G/T	T/T	A/A	C/C	T/C	G/G	G/G	T/T	A/C	C/C	(-/-)
EFV-Sv-27	African	male	2923	780	8.5	300	23.6	12.7118644067797	0.668666666666667	G/T	T/T	A/A	C/C	T/C	G/G	G/G	T/T	A/C	C/C	(-/-)
EFV-Sv-28	African	male	2478	1035	17.4	400	37.5	10.6666666666667	1.63125	T/T	T/T	A/A	C/C	T/T	G/G	G/G	C/C	A/A	C/T	(-/-)
EFV-Sv-28	African	male	2578	1135	20.9	400	36	11.1111111111111	1.881	T/T	T/T	A/A	C/C	T/T	G/G	G/G	C/C	A/A	C/T	(-/-)
EFV-Sv-28	African	male	2822	1379	18.8	400	41	9.75609756097561	1.927	T/T	T/T	A/A	C/C	T/T	G/G	G/G	C/C	A/A	C/T	(-/-)
EFV-Sv-28	African	male	3051	1608	13.3	400	43.6	9.1743119266055	1.4497	T/T	T/T	A/A	C/C	T/T	G/G	G/G	C/C	A/A	C/T	(-/-)
EFV-Sv-28	African	male	3112	1669	11.2	400	46.4	8.62068965517241	1.2992	T/T	T/T	A/A	C/C	T/T	G/G	G/G	C/C	A/A	C/T	(-/-)
EFV-Sv-28	African	male	3579	2136	10.2	400	55	7.27272727272727	1.4025	T/T	T/T	A/A	C/C	T/T	G/G	G/G	C/C	A/A	C/T	(-/-)
EFV-Sv-28	African	male	3869	2426	11.5	400	58.2	6.87285223367698	1.67325	T/T	T/T	A/A	C/C	T/T	G/G	G/G	C/C	A/A	C/T	(-/-)
EFV-Sv-28	African	male	4641	3198	22.3	600	61.7	9.72447325769854	2.29318333333333	T/T	T/T	A/A	C/C	T/T	G/G	G/G	C/C	A/A	C/T	(-/-)
EFV-Sv-28	African	male	4730	3287	21.5	600	60.8	9.86842105263158	2.17866666666667	T/T	T/T	A/A	C/C	T/T	G/G	G/G	C/C	A/A	C/T	(-/-)
EFV-Sv-30	African	female	3671	26	4.9	300	28	10.7142857142857	0.457333333333333	G/G	T/T	A/A	C/C	T/C	G/G	A/G	T/T	A/A	C/T	(-/-)
EFV-Sv-31	African	male	3825	27	39.3	600	43	13.953488372093	2.8165	T/T	T/T	A/A	C/C	C/C	G/A	G/G	C/C	A/A	C/C	(-/-)
EFV-Sv-31	African	male	3873	75	6.4	200	42	4.76190476190476	1.344	T/T	T/T	A/A	C/C	C/C	G/A	G/G	C/C	A/A	C/C	(-/-)
EFV-Sv-31	African	male	4654	856	16.1	400	52	7.69230769230769	2.093	T/T	T/T	A/A	C/C	C/C	G/A	G/G	C/C	A/A	C/C	(-/-)
EFV-Sv-31	African	male	4753	955	10.6	400	52.6	7.60456273764259	1.3939	T/T	T/T	A/A	C/C	C/C	G/A	G/G	C/C	A/A	C/C	(-/-)
EFV-Sv-31	African	male	5174	1376	4.9	400	61.3	6.5252854812398	0.750925	T/T	T/T	A/A	C/C	C/C	G/A	G/G	C/C	A/A	C/C	(-/-)
EFV-Sv-31	African	male	5283	1485	12.2	400	61.9	6.46203554119548	1.88795	T/T	T/T	A/A	C/C	C/C	G/A	G/G	C/C	A/A	C/C	(-/-)
EFV-Sv-31	African	male	6027	2229	10	400	61.5	6.50406504065041	1.5375	T/T	T/T	A/A	C/C	C/C	G/A	G/G	C/C	A/A	C/C	(-/-)
EFV-Sv-32	African	male	2802	39	4.2	400	32.7	12.2324159021407	0.34335	G/G	T/T	A/A	C/C	T/T	G/G	G/G	T/T	A/A	C/T	(-/-)
EFV-Sv-32	African	male	2887	124	5.1	600	32.7	18.348623853211	0.27795	G/G	T/T	A/A	C/C	T/T	G/G	G/G	T/T	A/A	C/T	(-/-)
EFV-Sv-32	African	male	2949	186	5.7	600	38.9	15.4241645244216	0.36955	G/G	T/T	A/A	C/C	T/T	G/G	G/G	T/T	A/A	C/T	(-/-)
EFV-Sv-32	African	male	2997	234	3.8	600	38.9	15.4241645244216	0.246366666666667	G/G	T/T	A/A	C/C	T/T	G/G	G/G	T/T	A/A	C/T	(-/-)
EFV-Sv-32	African	male	3133	370	6.6	600	37.2	16.1290322580645	0.4092	G/G	T/T	A/A	C/C	T/T	G/G	G/G	T/T	A/A	C/T	(-/-)
EFV-Sv-32	African	male	3300	537	5.3	600	41	14.6341463414634	0.362166666666667	G/G	T/T	A/A	C/C	T/T	G/G	G/G	T/T	A/A	C/T	(-/-)
EFV-Sv-32	African	male	3406	643	7.9	600	44.8	13.3928571428571	0.589866666666667	G/G	T/T	A/A	C/C	T/T	G/G	G/G	T/T	A/A	C/T	(-/-)
EFV-Sv-32	African	male	3618	855	6.4	600	49.5	12.1212121212121	0.528	G/G	T/T	A/A	C/C	T/T	G/G	G/G	T/T	A/A	C/T	(-/-)
EFV-Sv-32	African	male	3817	1054	5.8	600	51.7	11.605415860735	0.499766666666667	G/G	T/T	A/A	C/C	T/T	G/G	G/G	T/T	A/A	C/T	(-/-)
EFV-Sv-32	African	male	4144	1381	4.7	600	54	11.1111111111111	0.423	G/G	T/T	A/A	C/C	T/T	G/G	G/G	T/T	A/A	C/T	(-/-)
EFV-Sv-33	African	male	6309	12	29.5	600	58.6	10.2389078498294	2.88116666666667	G/T	C/T	A/A	C/C	T/T	G/G	G/G	C/T	A/C	C/T	(-/-)
EFV-Sv-33	African	male	6336	39	33.1	600	58.6	10.2389078498294	3.23276666666667	G/T	C/T	A/A	C/C	T/T	G/G	G/G	C/T	A/C	C/T	(-/-)
EFV-Sv-33	African	male	6675	378	45.9	600	58.6	10.2389078498294	4.4829	G/T	C/T	A/A	C/C	T/T	G/G	G/G	C/T	A/C	C/T	(-/-)
EFV-Sv-33	African	male	6806	509	35.7	600	58.6	10.2389078498294	3.4867	G/T	C/T	A/A	C/C	T/T	G/G	G/G	C/T	A/C	C/T	(-/-)
EFV-Sv-34	African	female	5281	158	11.8	600	47	12.7659574468085	0.924333333333333	G/G	C/T	A/A	C/C	T/C	G/A	A/G	C/T	A/A	C/C	(-/-)
EFV-Sv-34	African	female	6110	987	17.5	600	52	11.5384615384615	1.51666666666667	G/G	C/T	A/A	C/C	T/C	G/A	A/G	C/T	A/A	C/C	(-/-)
EFV-Sv-34	African	female	6209	1086	11	400	51	7.84313725490196	1.4025	G/G	C/T	A/A	C/C	T/C	G/A	A/G	C/T	A/A	C/C	(-/-)
EFV-Sv-35	Latin American	male	5087	1996	8.8	400	41.75	9.58083832335329	0.9185	G/T	T/T	A/A	C/C	C/C	G/G	G/G	C/T	A/A	C/C	(-/-)
EFV-Sv-35	Latin American	male	5986	2895	17.3	600	54.7	10.9689213893967	1.57718333333333	G/T	T/T	A/A	C/C	C/C	G/G	G/G	C/T	A/A	C/C	(-/-)
EFV-Sv-36	African	male	4140	95	11.1	400	35.6	11.2359550561798	0.9879	G/G	T/T	A/G	C/C	T/C	G/G	G/G	T/T	A/A	C/T	(-/-)
EFV-Sv-36	African	male	4756	711	19.5	600	46	13.0434782608696	1.495	G/G	T/T	A/G	C/C	T/C	G/G	G/G	T/T	A/A	C/T	(-/-)
EFV-Sv-36	African	male	4856	811	17.6	600	46.4	12.9310344827586	1.36106666666667	G/G	T/T	A/G	C/C	T/C	G/G	G/G	T/T	A/A	C/T	(-/-)
EFV-Sv-37	African	female	4060	622	10.3	600	49.5	12.1212121212121	0.84975	G/T	T/T	A/A	C/T	T/C	G/G	G/G	T/T	A/C	C/C	A/-
EFV-Sv-37	African	female	4153	715	9.1	600	50.7	11.8343195266272	0.76895	G/T	T/T	A/A	C/T	T/C	G/G	G/G	T/T	A/C	C/C	A/-
EFV-Sv-40	Asian	male	2207	17	5.7	300	17.6	17.0454545454545	0.3344	G/G	T/T	A/A	C/T	C/C	G/G	A/A	T/T	A/A	C/C	(-/-)
EFV-Sv-40	Asian	male	3305	1115	6.5	400	27.65	14.4665461121157	0.4493125	G/G	T/T	A/A	C/T	C/C	G/G	A/A	T/T	A/A	C/C	(-/-)
EFV-Sv-40	Asian	male	3846	1656	6.8	400	38.4	10.4166666666667	0.6528	G/G	T/T	A/A	C/T	C/C	G/G	A/A	T/T	A/A	C/C	(-/-)
EFV-Sv-40	Asian	male	3867	1677	6.4	400	39.25	10.1910828025478	0.628	G/G	T/T	A/A	C/T	C/C	G/G	A/A	T/T	A/A	C/C	(-/-)
EFV-Sv-40	Asian	male	4212	2022	5.7	400	40.7	9.82800982800983	0.579975	G/G	T/T	A/A	C/T	C/C	G/G	A/A	T/T	A/A	C/C	(-/-)
EFV-Sv-42	African	male	2930	18	6	400	34	11.7647058823529	0.51	G/T	T/T	A/A	C/C	T/C	G/G	G/G	T/T	A/A	C/C	(-/-)
EFV-Sv-42	African	male	3159	247	11.4	600	36	16.6666666666667	0.684	G/T	T/T	A/A	C/C	T/C	G/G	G/G	T/T	A/A	C/C	(-/-)
EFV-Sv-42	African	male	3423	511	9	600	40.9	14.6699266503667	0.6135	G/T	T/T	A/A	C/C	T/C	G/G	G/G	T/T	A/A	C/C	(-/-)
EFV-Sv-42	African	male	4506	1594	9.8	600	56.3	10.6571936056838	0.919566666666667	G/T	T/T	A/A	C/C	T/C	G/G	G/G	T/T	A/A	C/C	(-/-)
EFV-Sv-42	African	male	4823	1911	9.7	600	59.7	10.0502512562814	0.96515	G/T	T/T	A/A	C/C	T/C	G/G	G/G	T/T	A/A	C/C	(-/-)
EFV-Sv-43	African	female	5297	36	10.4	600	64.5	9.30232558139535	1.118	G/T	T/T	A/A	C/C	T/C	G/G	G/G	T/T	A/A	C/C	A/-
EFV-Sv-43	African	female	5574	313	8.3	600	65.9	9.10470409711684	0.911616666666667	G/T	T/T	A/A	C/C	T/C	G/G	G/G	T/T	A/A	C/C	A/-
EFV-Sv-43	African	female	6312	1051	5	600	76.2	7.8740157480315	0.635	G/T	T/T	A/A	C/C	T/C	G/G	G/G	T/T	A/A	C/C	A/-
